# Supplementary material for: Genetic Associations of Plasminogen Activator Inhibitor-1-Related miRNA Variants with Coronary Artery Disease
Source: Int J Mol Sci. 2024 Oct 27;25(21):11528. doi: 10.3390/ijms252111528 (PMC11546797; doi:10.3390/ijms252111528)
Supplement: Supplementary file 1 [file ijms-25-11528-s001.zip]

Archive with 1 entries (1 files):
- ijms-3244659-supplementary.pdf
